# Supplementary material for: 4D-Analysis of Left Ventricular Heart Cycle Using Procrustes Motion Analysis
Source: PLoS One. 2014 Jan 23;9(1):e86896. doi: 10.1371/journal.pone.0086896 (PMC3900685; doi:10.1371/journal.pone.0086896)
Supplement: Appendix S1 — The dataset used for this study. The dataset is contained in a R workspace. The objects included in the workspace are the following: u: shape data; a matrix 341×7782 representative of 341 shapes each of which constituted by 2594 landmarks in three dimensions: the form is: x1,y1,z1….xn,yn,zn. The 341 shapes are the shapes recorded by the machine at any time frame and belong to 19 individuals each of which constitued by a varying number of frames indicated in the object “myfactor”. descr: a matrix 341×220 with descriptive data outputted by Artida for any frame of any subject. myfactor: the first order factor for the affiliation of any shape to the 19 subjects. patnopat: a second order factor indicating the healthy/pathologic status of any shape in u. myxout2: the matrix with homologous time frames corresponding to Fig. 5. (R) [file pone.0086896.s005.r]

Archive with 1 entries (1 files):
- pone.0086896.s005.r.out
