# Supplementary material for: 4D-Analysis of Left Ventricular Heart Cycle Using Procrustes Motion Analysis
Source: PLoS One. 2014 Jan 23;9(1):e86896. doi: 10.1371/journal.pone.0086896 (PMC3900685; doi:10.1371/journal.pone.0086896)
Supplement: Appendix S2 — The R function for performing the linear shift. (R) [file pone.0086896.s006.r]

lshift<-function(array,factor,type=c("use means","use firsts")){
  require(Morpho)
  require(abind)
  
  factor<-factor(factor,levels=unique(factor))### levels are ordered in order of appeareance
  
  firsts<-NULL
  for (i in levels(factor)){
    
    first<-min(which(factor==i))
    firsts<-rbind(firsts,first)
  }
  
  
  lasts<-NULL
  for (i in levels(factor)){
    
    last<-max(which(factor==i))
    lasts<-rbind(lasts,last)
  }
  
  
  
  newfactor<-as.factor(append(as.character(factor),levels(factor)))### a new factor variable with appended new cases for means
  
  newfactor<-factor(newfactor,levels=unique(newfactor))## levels are ordered in order of appeareance
  
  
  initgpa<-procSym(array,scale=F) ## a common GPA
  sepmeansu<-aggregate(array2mat(initgpa$orpdata,dim(array)[3],dim(array)[1]*dim(array)[2]),by=list(factor),mean)[,-1]##extract per-path means 
  
  sepmeansu2<-read.inn(sepmeansu,dim(array)[1],dim(array)[2]) ### arrange means in array
  
  
  newdata<-abind(initgpa$orpdata,sepmeansu2)###create newdata with previously aligned data and per-path means together
  newgpa<-procSym(newdata,scale=F)## perform a new GPA on the new data; everything is optimally aligned now (i.e. both original data and their means)
  
  
  
  orpmatu<-array2mat(newgpa$orpdata[,,1:length(factor)],length(factor),dim(array)[1]*dim(array)[2])## arrange the observed data aligned in "newgpa", (NOT in "initGPA") in a matrix
  sepmeansu3<-array2mat(newgpa$orpdata[,,(length(factor)+1):c(length(factor)+nlevels(factor))],nlevels(factor),dim(array)[1]*dim(array)[2])## the same for means
  
  sepmeansu4<-as.matrix(sepmeansu3[rep(1:nrow(sepmeansu3), table(factor)), ] )## create a subtraction matrix with means of the same dim of the data
  
  totalu3<-array2mat(array(newgpa$mshape,dim=c(dim(array)[1],dim(array)[2],1)),1,dim(array)[1]*dim(array)[2])## extract the grand mean to be added later
  
  
  ##  the following loop is the linear shift: subtract to any observed data aligned in "newgpa" its proper per-path mean and add the grand mean (everything comes from "newgpa")
  
  if(type=="use means"){
    valeu1<-NULL
    for(i in 1:nrow(orpmatu)){
      step1u<-orpmatu[i,]-sepmeansu4[i,]+totalu3
      valeu1<-rbind(valeu1,step1u)
    }
  }else{NULL}
  
  if(type=="use firsts"){
    origaligned<-array2mat(initgpa$orpdata,dim(array)[3],dim(array)[1]*dim(array)[2])
    origmean1<-array2mat(array(initgpa$mshape,dim=c(dim(array)[1],dim(array)[2],1)),1,dim(array)[1]*dim(array)[2])
    origmeanmany<-as.matrix(origmean1[rep(1:nrow(origmean1),dim(array)[3]),])
    firsts1<-origaligned[firsts,]
    firstsmany<-as.matrix(firsts1[rep(1:nrow(firsts1), table(factor)), ] )
    valeu1<-NULL
    for(i in 1:nrow(origaligned)){
      step1u<-origaligned[i,]-firstsmany[i,]+origmean1
      valeu1<-rbind(valeu1,step1u)
    }
  }else{NULL}
  
  
  newpca<-prcomp(valeu1) ### pca 
  plottraj(newpca$x[,1:3],factor,sizelabel=0.7)## plot trajectories
  
  print(summary(newpca))
  
  
  trasptan<-NULL #### this loop calculates the residuals between linearly shifted data and their grand mean
  for(i in 1: nrow(valeu1)){
    trasptani<-valeu1[i,]-apply(valeu1,2,mean)
    trasptan<-rbind(trasptan,trasptani)
  }
  
  
  
  
  out<-list("transported"=valeu1,"trasptan"=trasptan,"newgroup"=newfactor,"origplusmeansgpa"=newgpa)
  
}
